# Supplementary material for: β-arrestin mediates communication between plasma membrane and intracellular GPCRs to regulate signaling
Source: Commun Biol. 2020 Dec 18;3:789. doi: 10.1038/s42003-020-01510-2 (PMC7749148; doi:10.1038/s42003-020-01510-2)
Supplement: Supplementary file 3 — Supplementary Data 1 [file 42003_2020_1510_MOESM3_ESM.zip]

Archive with 20 entries (20 files):
- 200407-CXCR4-UMB2-PAPER-FigS5.xlsx
- __MACOSX/._200407-CXCR4-UMB2-PAPER-FigS5.xlsx
- 200407-CXCR4-UMB2-PAPER-Fig1.xls
- __MACOSX/._200407-CXCR4-UMB2-PAPER-Fig1.xls
- 200407-CXCR4-UMB2-PAPER-Fig2.xls
- __MACOSX/._200407-CXCR4-UMB2-PAPER-Fig2.xls
- 200407-CXCR4-UMB2-PAPER-Fig3.xls
- __MACOSX/._200407-CXCR4-UMB2-PAPER-Fig3.xls
- 200407-CXCR4-UMB2-PAPER-Fig4.xls
- __MACOSX/._200407-CXCR4-UMB2-PAPER-Fig4.xls
- 200407-CXCR4-UMB2-PAPER-Fig5.xls
- __MACOSX/._200407-CXCR4-UMB2-PAPER-Fig5.xls
- 200407-CXCR4-UMB2-PAPER-FigS1.xls
- __MACOSX/._200407-CXCR4-UMB2-PAPER-FigS1.xls
- 200407-CXCR4-UMB2-PAPER-FigS2.xlsx
- __MACOSX/._200407-CXCR4-UMB2-PAPER-FigS2.xlsx
- 200407-CXCR4-UMB2-PAPER-FigS3.xls
- __MACOSX/._200407-CXCR4-UMB2-PAPER-FigS3.xls
- 200407-CXCR4-UMB2-PAPER-FigS4.xls
- __MACOSX/._200407-CXCR4-UMB2-PAPER-FigS4.xls
