# Supplementary material for: β-arrestin mediates communication between plasma membrane and intracellular GPCRs to regulate signaling
Source: Commun Biol. 2020 Dec 18;3:789. doi: 10.1038/s42003-020-01510-2 (PMC7749148; doi:10.1038/s42003-020-01510-2)
Supplement: Supplementary file 3 — Supplementary Data 1 [file 42003_2020_1510_MOESM3_ESM.zip › 200407-CXCR4-UMB2-PAPER-FigS5.xlsx]

## Sheet: High Vs. Low PM Surface
Date	Sample	Time	Surface expression
	Unsorted
190606	High	0	1
190606	High	20	0.474425
190606	Low	0	0.268312
190606	Low	20	0.350248
190617	High	0	1
190617	High	5	0.936276
190617	Low	0	0.432788
190617	Low	5	0.384401
190625	Low	0	0.377751
190625	Low	5	0.350337
190625	Low	20	0.190667
190625	High	0	1
190625	High	5	0.42022
190625	High	20	0.339934
190625	Low	0	0.571868
190625	Low	5	0.153378
190625	Low	20	0.339222
190625	High	0	1
190625	High	5	0.974645
190625	High	20	0.795916

## Sheet: High Vs. Low PM UMB2
Date	Sample	Time	UMB2
	Unsorted
190606	HAFC	0	1
190606	HAFC	20	0.172875
190606	FC	0	1
190606	FC	20	0.398427
190617	HAFC	0	1
190617	HAFC	5	0.254527
190617	FC	0	1
190617	FC	5	0.248046
190625	FC	0	1
190625	FC	5	0.411062
190625	FC	20	0.231296
190625	HAFC	0	1
190625	HAFC	5	0.362193
190625	HAFC	20	0.356894
190625	FC	0	1
190625	FC	5	0.233956
190625	FC	20	0.318476
190625	HAFC	0	1
190625	HAFC	5	0.376705
190625	HAFC	20	0.169986

## Sheet: pAKT signaling
Date	Construct	Time	pAKT
	Unsorted
190710	HAFC	0	0.157731
190710	HAFC	5	1
190710	HAFC	20	0.714945
190710	FCM	0	0.116256
190710	FCM	5	0.84056
190710	FCM	20	0.624671
1908102	HAFC	0	0.0355617
1908102	HAFC	2.5	0.693803
1908102	HAFC	5	1
1908102	HAFC	20	0.698376
1908102	HAFC	0	0.0666757
1908102	HAFC	2.5	0.712564
1908102	HAFC	5	1
1908102	HAFC	20	0.694595
1908102	FCM	0	0.0430145
1908102	FCM	2.5	0.492701
1908102	FCM	5	1.1596
1908102	FCM	20	0.590677
1908101	HAFC	0	0.0482061
1908101	HAFC	2.5	0.572586
1908101	HAFC	5	1
1908101	HAFC	20	0.695167
1908101	FCM	0	0.0123411
1908101	FCM	2.5	0.209693
1908101	FCM	5	0.468362
1908101	FCM	20	0.323723
1908101	FCM	0	0.00373449
1908101	FCM	2.5	0.159884
1908101	FCM	5	0.558962
1908101	FCM	20	0.281618
190912	HAFC	0	0.0845627
190912	HAFC	2.5	0.707413
190912	HAFC	5	1
190912	HAFC	20	0.346886
190912	FCM	0	0.12165
190912	FCM	2.5	0.987258
190912	FCM	5	1.34
190912	FCM	20	0.945992

## Sheet: pERK signaling
Date	Construct	Time	ERK1/2
	Unsorted
191123	HAFCM	0	0.160417
191123	HAFCM	2.5	0.25933
191123	HAFCM	5	1
191123	HAFCM	20	0.664026
191123	FCM	0	0.354519
191123	FCM	2.5	0.513575
191123	FCM	5	0.800042
191123	FCM	20	0.92146
191123	HAFCM	0	0.110841
191123	HAFCM	2.5	0.32673
191123	HAFCM	5	1
191123	HAFCM	20	1.7001
191123	FCM	0	0.111565
191123	FCM	2.5	0.509151
191123	FCM	5	1.61551
191123	FCM	20	1.06767
191124	HAFCM	0	0.0800958
191124	HAFCM	2.5	0.220743
191124	HAFCM	5	1
191124	HAFCM	20	1.02557
191124	FCM	0	0.119519
191124	FCM	2.5	0.175237
191124	FCM	5	0.818572
191124	FCM	20	0.498465
191124	HAFCM	0	0.0943011
191124	HAFCM	2.5	0.281225
191124	HAFCM	5	1
191124	HAFCM	20	1.1971
191124	FCM	0	0.124287
191124	FCM	2.5	0.178541
191124	FCM	5	0.585194
191124	FCM	20	0.804858

## Sheet: Output ERK
ERK1/2	ERK1/2	ERK1/2	ERK1/2	ERK1/2	ERK1/2	ERK1/2	ERK1/2
0	0	2.5	2.5	5	5	20	20
HAFCM	FCM	HAFCM	FCM	HAFCM	FCM	HAFCM	FCM
0.160417	0.354519	0.25933	0.513575	1	0.800042	0.664026	0.92146
0.110841	0.111565	0.32673	0.509151	1	1.61551	1.7001	1.06767
0.0800958	0.119519	0.220743	0.175237	1	0.818572	1.02557	0.498465
0.0943011	0.124287	0.281225	0.178541	1	0.585194	1.1971	0.804858

## Sheet: Output pAKT
pAKT	pAKT	pAKT	pAKT	pAKT	pAKT	pAKT	pAKT
0	0	2.5	2.5	5	5	20	20
HAFC	FCM	HAFC	FCM	HAFC	FCM	HAFC	FCM
0.157731	0.116256	0.693803	0.492701	1	0.84056	0.714945	0.624671
0.0355617	0.0430145	0.712564	0.209693	1	1.1596	0.698376	0.590677
0.0666757	0.0123411	0.572586	0.159884	1	0.468362	0.694595	0.323723
0.0482061	0.00373449	0.707413	0.987258	1	0.558962	0.695167	0.281618
0.0845627	0.12165			1	1.34	0.346886	0.945992

## Sheet: Output UMB2
UMB2	UMB2	UMB2	UMB2	UMB2	UMB2
HAFC	HAFC	HAFC	FC	FC	FC
0	5	20	0	5	20
1	0.254527	0.172875	1	0.248046	0.398427
1	0.362193	0.356894	1	0.411062	0.231296
1	0.376705	0.169986	1	0.233956	0.318476
1			1

## Sheet: Output PM
Surface expression	Surface expression	Surface expression	Surface expression	Surface expression	Surface expression
High	High	High	Low	Low	Low
0	5	20	0	5	20
1	0.936276	0.474425	0.268312	0.384401	0.350248
1	0.42022	0.339934	0.432788	0.350337	0.190667
1	0.974645	0.795916	0.377751	0.153378	0.339222
1			0.571868
