# Supplementary material for: β-arrestin mediates communication between plasma membrane and intracellular GPCRs to regulate signaling
Source: Commun Biol. 2020 Dec 18;3:789. doi: 10.1038/s42003-020-01510-2 (PMC7749148; doi:10.1038/s42003-020-01510-2)
Supplement: Supplementary file 3 — Supplementary Data 1 [file 42003_2020_1510_MOESM3_ESM.zip › 200407-CXCR4-UMB2-PAPER-Fig1.xls]

## Sheet: Flow Cytometry PM Expression
Sample	Data	Localization
Unsorted		Unsorted
WT	1	Surface
WT	1	Surface
WT	1	Surface
WT	1	Surface
WT	1	Surface
WT	1	Surface
Kmut	0.46734	Surface
Kmut	0.528303	Surface
Kmut	0.306843	Surface
Kmut	0.61129	Surface
Kmut	0.436069	Surface
Kmut	0.34522	Surface
Qmut	0.897781	Surface
Qmut	1.58526	Surface
Qmut	0.809968	Surface
Qmut	0.95366	Surface
Qmut	1.0902	Surface
Qmut	1.1404	Surface

## Sheet: Flow Cytometry Total Expression
Sample	Expression	Localization
Unsorted
WT	1	Total
WT	1	Total
WT	1	Total
Kmut	1.03955	Total
Kmut	1.16134	Total
Kmut	1.21235	Total
Qmut	1.10335	Total
Qmut	1.9889	Total
Qmut	2.05679	Total
WT	1	Total
WT	1	Total
Kmut	1.13555	Total
Kmut	0.985792	Total
WT	1	Total
WT	1	Total
Kmut	1.20531	Total
Kmut	0.833396	Total
WT	1	Total
WT	1	Total
Kmut	1.05014	Total
Kmut	1.33905	Total
WT	1	Total
Kmut	1.13668	Total
Qmut	1.30368	Total
WT	1	Total
Kmut	1.23089	Total
Qmut	1.13744	Total

## Sheet: Flow Cytometry UMB2
Date	Sample	Time	UMB2
	Unsorted
190508	WT	0	1
190508	WT	20	0.330308
190508	Kmut	0	0.479273
190508	Kmut	20	0.280047
190508	WT	0	1
190508	WT	20	0.351147
190508	Kmut	0	0.491689
190508	Kmut	20	0.23696
190509	WT	0	1
190509	WT	20	0.308235
190509	Kmut	0	0.318709
190509	Kmut	20	0.179417
190509	Qmut	0	0.460714
190509	Qmut	20	0.252079
190219	WT	0	1
190219	WT	20	0.368198
190219	Kmut	0	0.567452
190219	Kmut	20	0.426263
190510	WT	0	1
190510	WT	20	0.286274
190510	Kmut	0	0.307919
190510	Kmut	20	0.190618
190510	Qmut	0	0.595671
190510	Qmut	20	0.357489
190510	Qmut	0	0.575746
190510	Qmut	20	0.329676

## Sheet: Western Blot UMB2
Replicate	Sample	Time	UMB2
	Unsorted
R1	WT	0	1
R1	WT	2.5	0.824287
R1	WT	5	0.502901
R1	WT	20	0.152653
R1	Kmut	0	0.462422
R1	Kmut	2.5	0.255295
R1	Kmut	5	0.230266
R1	Kmut	20	0.223384
R1	Qmut	0	0.708649
R1	Qmut	2.5	0.670691
R1	Qmut	5	0.634764
R1	Qmut	20	0.362327
Rep 2	WT	0	1
	WT	2.5	0.532131
	WT	5	0.377055
	WT	20	0.153829
	Kmut	0	0.342659
	Kmut	2.5	0.298441
	Kmut	5	0.240104
	Kmut	20	0.139611
	Qmut	0	0.495894
	Qmut	2.5	0.364754
	Qmut	5	0.24612
	Qmut	20	0.138522
Rep 3	WT	0	1
	WT	2.5	0.688741
	WT	5	0.357304
	WT	20	0.105562
	Kmut	0	0.407661
	Kmut	2.5	0.256299
	Kmut	5	0.162003
	Kmut	20	0.138873
	Qmut	0	0.43508
	Qmut	2.5	0.336243
	Qmut	5	0.321421
	Qmut	20	0.234985

## Sheet: Western Blot AKT
Replicate	Sample	Time	pAKT
	Unsorted
R1	WT	0	0.0665042
R1	WT	2.5	0.784908
R1	WT	5	1
R1	WT	20	0.626175
R2	WT	0	0.0870581
R2	WT	2.5	0.68693
R2	WT	5	1
R2	WT	20	0.664779
R3	WT	0	0.0312593
R3	WT	2.5	0.909677
R3	WT	5	1
R3	WT	20	0.447107
R1	K3R	0	0.0147069
R1	K3R	2.5	0.380426
R1	K3R	5	0.671827
R1	K3R	20	0.392126
R2	K3R	0	0.0185338
R2	K3R	2.5	0.342753
R2	K3R	5	0.55691
R2	K3R	20	0.390071
R3	K3R	0	0.00831579
R3	K3R	2.5	0.344292
R3	K3R	5	0.590517
R3	K3R	20	0.300397
R1	K3R/Q	0	0.0897719
R1	K3R/Q	2.5	0.361591
R1	K3R/Q	5	0.608553
R1	K3R/Q	20	0.396533
R2	K3R/Q	0	0.0280609
R2	K3R/Q	2.5	0.370526
R2	K3R/Q	5	0.555706
R2	K3R/Q	20	0.348827
R3	K3R/Q	0	0.0361212
R3	K3R/Q	2.5	0.333175
R3	K3R/Q	5	0.59799
R3	K3R/Q	20	0.201099

## Sheet: Output Data
pAKT	pAKT	pAKT	pAKT	pAKT	pAKT	pAKT	pAKT	pAKT	pAKT	pAKT	pAKT
0	0	0	2.5	2.5	2.5	5	5	5	20	20	20
WT	K3R	K3R/Q	WT	K3R	K3R/Q	WT	K3R	K3R/Q	WT	K3R	K3R/Q
0.0665042	0.0147069	0.0897719	0.784908	0.380426	0.361591	1	0.671827	0.608553	0.626175	0.392126	0.396533
0.0870581	0.0185338	0.0280609	0.68693	0.342753	0.370526	1	0.55691	0.555706	0.664779	0.390071	0.348827
0.0312593	0.00831579	0.0361212	0.909677	0.344292	0.333175	1	0.590517	0.59799	0.447107	0.300397	0.201099

## Sheet: Output Data1
UMB2	UMB2	UMB2	UMB2	UMB2	UMB2	UMB2	UMB2	UMB2	UMB2	UMB2	UMB2
WT	WT	WT	WT	Kmut	Kmut	Kmut	Kmut	Qmut	Qmut	Qmut	Qmut
0	2.5	5	20	0	2.5	5	20	0	2.5	5	20
1	0.824287	0.502901	0.152653	0.462422	0.255295	0.230266	0.223384	0.708649	0.670691	0.634764	0.362327
1	0.532131	0.377055	0.153829	0.342659	0.298441	0.240104	0.139611	0.495894	0.364754	0.24612	0.138522
1	0.688741	0.357304	0.105562	0.407661	0.256299	0.162003	0.138873	0.43508	0.336243	0.321421	0.234985

## Sheet: Output Data2
UMB2	UMB2	UMB2	UMB2	UMB2	UMB2
WT	WT	Kmut	Kmut	Qmut	Qmut
0	20	0	20	0	20
1	0.330308	0.479273	0.280047	0.460714	0.252079
1	0.351147	0.491689	0.23696	0.595671	0.357489
1	0.308235	0.318709	0.179417	0.575746	0.329676
1	0.368198	0.567452	0.426263
1	0.286274	0.307919	0.190618

## Sheet: Output Data3
Data	Data	Data
Surface	Surface	Surface
WT	Kmut	Qmut
1	0.46734	0.897781
1	0.528303	1.58526
1	0.306843	0.809968
1	0.61129	0.95366
1	0.436069	1.0902
1	0.34522	1.1404

## Sheet: Output Data4
Expression	Expression	Expression
WT	Kmut	Qmut
1	1.03955	1.10335
1	1.16134	1.9889
1	1.21235	2.05679
1	1.13555	1.30368
1	0.985792	1.13744
1	1.20531
1	0.833396
1	1.05014
1	1.33905
1	1.13668
1	1.23089
