# Supplementary material for: β-arrestin mediates communication between plasma membrane and intracellular GPCRs to regulate signaling
Source: Commun Biol. 2020 Dec 18;3:789. doi: 10.1038/s42003-020-01510-2 (PMC7749148; doi:10.1038/s42003-020-01510-2)
Supplement: Supplementary file 3 — Supplementary Data 1 [file 42003_2020_1510_MOESM3_ESM.zip › 200407-CXCR4-UMB2-PAPER-Fig2.xls]

## Sheet: Surface Biotinyation
Replicate	Sample	Time	Localization	UMB2
			Unsorted
Rep1	HAFC-myc	0	T	1
Rep1	HAFC-myc	20	T	0.423831
Rep1	HAFC-myc	0	S	0.93907
Rep1	HAFC-myc	20	S	0.450542
Rep1	HAFC-myc	0	I	0.666509
Rep1	HAFC-myc	20	I	0.269895
Rep2	HAFC-myc	0	T	1
Rep2	HAFC-myc	20	T	0.639968
Rep2	HAFC-myc	0	S	1.24285
Rep2	HAFC-myc	20	S	0.696799
Rep2	HAFC-myc	0	I	0.794923
Rep2	HAFC-myc	20	I	0.403789
Rep3	HAFC-myc	0	T	1
Rep3	HAFC-myc	20	T	0.593241
Rep3	HAFC-myc	0	S	1.1747
Rep3	HAFC-myc	20	S	0.530617
Rep3	HAFC-myc	0	I	1.19109
Rep3	HAFC-myc	20	I	0.620797

## Sheet: Hela Antibody Block 0min
Sample	Surface	UMB2
Sample 1	0.99	1
Sample 2	0.59	0.298959
Sample 3	0.81	0.516619
Sample 4	1	1
Sample 5	0.75	0.493177
Sample 6	0.86	0.653306
Sample 7	1.01	1
Sample 8	0.73	0.735159
Sample 9	0.97	0.769056

## Sheet: Hela Antibody Block  20min
	Surface	UMB2 relative 0min
Sample 1	1.0154	0.342475
Sample 2	0.523112	0.576846
Sample 3	0.736937	0.434474
Sample 4	0.999284	0.505828
Sample 5	0.672951	0.534954
Sample 6	0.853857	0.577326
Sample 7	0.988801	0.626167
Sample 8	0.799025	0.775673
Sample 9	0.975393	0.617891

## Sheet: Output Data
UMB2	UMB2	UMB2	UMB2	UMB2	UMB2
0	0	0	20	20	20
T	S	I	T	S	I
1	0.93907	0.666509	0.423831	0.450542	0.269895
1	1.24285	0.794923	0.639968	0.696799	0.403789
1	1.1747	1.19109	0.593241	0.530617	0.620797
