# Supplementary material for: β-arrestin mediates communication between plasma membrane and intracellular GPCRs to regulate signaling
Source: Commun Biol. 2020 Dec 18;3:789. doi: 10.1038/s42003-020-01510-2 (PMC7749148; doi:10.1038/s42003-020-01510-2)
Supplement: Supplementary file 3 — Supplementary Data 1 [file 42003_2020_1510_MOESM3_ESM.zip › 200407-CXCR4-UMB2-PAPER-Fig3.xls]

## Sheet: Gallein Signaling
Date	Sample	Treatment	Time	UMB2	ERK	AKT
		Unsorted
200118-19	HAFCM	Control	0	1	0.124614	0.0355066
200118-19	HAFCM	Control	5	0.495301	1	1
200118-19	HAFCM	Control	20	0.235533	0.956455	0.599734
200118-19	HAFCM	Gallein	0	0.981199	0.240573	0.175304
200118-19	HAFCM	Gallein	5	0.934075	0.318132	0.278444
200118-19	HAFCM	Gallein	20	0.98189	0.433125	0.456586
200118-19	HAFCM	Control	0	1	0.0886067	0.0273499
200118-19	HAFCM	Control	5	0.506702	1	1
200118-19	HAFCM	Control	20	0.235551	0.941542	0.598858
200118-19	HAFCM	Gallein	0	0.87151	0.194155	0.146476
200118-19	HAFCM	Gallein	5	0.78354	0.368323	0.21831
200118-19	HAFCM	Gallein	20	0.764482	0.455742	0.312254
200213	HAFCM	Control	0	1	0.53532	0.0566129
200213	HAFCM	Control	5	0.511119	1	1
200213	HAFCM	Control	20	0.262622	0.974226	0.783232
200213	HAFCM	Gallein	0	1.36741	0.211059	0.111226
200213	HAFCM	Gallein	5	1.25315	0.181693	0.182081
200213	HAFCM	Gallein	20	1.01341	0.486456	0.308502

## Sheet: Output Data
UMB2	UMB2	UMB2	UMB2	UMB2	UMB2
0	0	5	5	20	20
Control	Gallein	Control	Gallein	Control	Gallein
1	0.981199	0.495301	0.934075	0.235533	0.98189
1	0.87151	0.506702	0.78354	0.235551	0.764482
1	1.36741	0.511119	1.25315	0.262622	1.01341

## Sheet: Output Data1
ERK	ERK	ERK	ERK	ERK	ERK
0	0	5	5	20	20
Control	Gallein	Control	Gallein	Control	Gallein
0.124614	0.240573	1	0.318132	0.956455	0.433125
0.0886067	0.194155	1	0.368323	0.941542	0.455742
0.53532	0.211059	1	0.181693	0.974226	0.486456

## Sheet: Output Data2
AKT	AKT	AKT	AKT	AKT	AKT
0	0	5	5	20	20
Control	Gallein	Control	Gallein	Control	Gallein
0.0355066	0.175304	1	0.278444	0.599734	0.456586
0.0273499	0.146476	1	0.21831	0.598858	0.312254
0.0566129	0.111226	1	0.182081	0.783232	0.308502
