# Supplementary material for: β-arrestin mediates communication between plasma membrane and intracellular GPCRs to regulate signaling
Source: Commun Biol. 2020 Dec 18;3:789. doi: 10.1038/s42003-020-01510-2 (PMC7749148; doi:10.1038/s42003-020-01510-2)
Supplement: Supplementary file 3 — Supplementary Data 1 [file 42003_2020_1510_MOESM3_ESM.zip › 200407-CXCR4-UMB2-PAPER-Fig4.xls]

## Sheet: Surface Biotinylation
Date	Sample	Location	Time	UMB2 detection
	Unsorted	Unsorted
191113	Scramble	Total	20	0.515786
191113	Scramble	Surface	20	0.515991
191113	Scramble	Internal	20	0.521171
191113	Barr1	Total	20	0.589278
191113	Barr1	Surface	20	0.584154
191113	Barr1	Internal	20	0.696594
191116	Scramble	Total	20	0.384712
191116	Scramble	Surface	20	0.82242
191116	Scramble	Internal	20	0.442055
191116	Barr1	Total	20	0.797285
191116	Barr1	Surface	20	0.54208
191116	Barr1	Internal	20	0.622904
191005	Barr1	Total	20	0.555088
191005	Barr1	Surface	20	0.487574
191005	Barr1	Internal	20	0.577491
191005	Scramble	Total	20	0.380952
191005	Scramble	Surface	20	0.42813
191005	Scramble	Internal	20	0.460431
	Barr1	Total	20	0.613052
	Barr1	Surface	20	0.519009
	Barr1	Internal	20	0.665094

## Sheet: ERK Signaling
Date	Sample	Time	ERK detection
	Unsorted
191123	Scramble	0	0.0723309
191123	Scramble	5	1
191123	Scramble	20	0.868109
191123	Barr1	0	0.0878179
191123	Barr1	5	0.69861
191123	Barr1	20	1.04409
191123	Scramble	0	0.519403
191123	Scramble	5	1
191123	Scramble	20	1.48961
191123	Barr1	0	2.18956
191123	Barr1	5	3.87316
191123	Barr1	20	1.80545
191124	Scramble	0	0.124182
191124	Scramble	5	1
191124	Scramble	20	1.17334
191124	Barr1	0	0.43966
191124	Barr1	5	1.17419
191124	Barr1	20	0.393681
191124	Scramble	0	0.053202
191124	Scramble	5	1
191124	Scramble	20	0.806584
191124	Barr1	0	0.125198
191124	Barr1	5	1.03614
191124	Barr1	20	1.13075

## Sheet: AKT Signaling
Date	Sample	Time	pAKT
	Unsorted
191014	Scramble	0	0.199386
191014	Scramble	5	1
191014	Scramble	20	0.759598
191014	Barr1	0	0.649159
191014	Barr1	5	2.38585
191014	Barr1	20	1.89283
191107	Scramble	0	0.0648443
191107	Scramble	5	1
191107	Scramble	20	0.540202
191107	Barr1	0	0.140899
191107	Barr1	5	1.64467
191107	Barr1	20	0.868112
191112	Scramble	0	0.0628369
191112	Scramble	5	1
191112	Scramble	20	0.746784
191112	Barr1	0	0.685004
191112	Barr1	5	2.60606
191112	Barr1	20	2.06539
191112	Barr1	0	0.11253
191112	Barr1	5	1.55065
191112	Barr1	20	1.02405
191112	Scramble	0	0.0696167
191112	Scramble	5	1
191112	Scramble	20	0.588584
191112	Barr1	0	0.0916036
191112	Barr1	5	1.42049
191112	Barr1	20	0.96831
191112	Barr1	0	0.202141
191112	Barr1	5	1.65136
191112	Barr1	20	1.67626

## Sheet: Output Data
pAKT	pAKT	pAKT	pAKT	pAKT	pAKT
0	0	5	5	20	20
Scramble	Barr1	Scramble	Barr1	Scramble	Barr1
0.199386	0.649159	1	2.38585	0.759598	1.89283
0.0648443	0.140899	1	1.64467	0.540202	0.868112
0.0628369	0.685004	1	2.60606	0.746784	2.06539
0.0696167	0.11253	1	1.55065	0.588584	1.02405
	0.0916036		1.42049		0.96831
	0.202141		1.65136		1.67626

## Sheet: Output Data1
ERK detection	ERK detection	ERK detection	ERK detection	ERK detection	ERK detection
0	0	5	5	20	20
Scramble	Barr1	Scramble	Barr1	Scramble	Barr1
0.0723309	0.0878179	1	0.69861	0.868109	1.04409
0.519403	2.18956	1	3.87316	1.48961	1.80545
0.124182	0.43966	1	1.17419	1.17334	0.393681
0.053202	0.125198	1	1.03614	0.806584	1.13075

## Sheet: Output Data2
UMB2 detection	UMB2 detection	UMB2 detection	UMB2 detection	UMB2 detection	UMB2 detection
Total	Total	Surface	Surface	Internal	Internal
Scramble	Barr1	Scramble	Barr1	Scramble	Barr1
0.515786	0.589278	0.515991	0.584154	0.521171	0.696594
0.384712	0.797285	0.82242	0.54208	0.442055	0.622904
0.380952	0.555088	0.42813	0.487574	0.460431	0.577491
	0.613052		0.519009		0.665094
