# Supplementary material for: β-arrestin mediates communication between plasma membrane and intracellular GPCRs to regulate signaling
Source: Commun Biol. 2020 Dec 18;3:789. doi: 10.1038/s42003-020-01510-2 (PMC7749148; doi:10.1038/s42003-020-01510-2)
Supplement: Supplementary file 3 — Supplementary Data 1 [file 42003_2020_1510_MOESM3_ESM.zip › 200407-CXCR4-UMB2-PAPER-Fig5.xls]

## Sheet: High vs. Low PM CXCR4
Date	Cell line	Time	EGR1
	Unsorted
190903	RPE	0	0.43296
190903	RPE	5	0.568475
190903	RPE	20	2.2521
190903	RPE	60	2.24145
190903	HAFCM	0	1.32682
190903	HAFCM	5	0.972531
190903	HAFCM	20	5.30092
190903	HAFCM	60	2.24568
190903	FCM	0	3.62265
190903	FCM	5	7.84833
190903	FCM	20	35.5733
190903	FCM	60	8.47278
190912	RPE	0	0.507654
190912	RPE	5	0.735795
190912	RPE	20	2.71255
190912	RPE	60	1.21962
190912	HAFCM	0	0.872976
190912	HAFCM	5	0.61607
190912	HAFCM	20	11.9074
190912	HAFCM	60	2.53226
190912	FCM	0	3.40614
190912	FCM	5	3.4824
190912	FCM	20	75.3501
190912	FCM	60	9.32461
190913	RPE	0	1.12319
190913	RPE	5	0.675742
190913	RPE	20	1.53045
190913	RPE	60	2.0121
190913	HAFCM	0	0.46658
190913	HAFCM	5	0.896953
190913	HAFCM	20	2.95335
190913	HAFCM	60	3.54525
190913	FCM	0	4.17291
190913	FCM	5	4.1444
190913	FCM	20	22.0271
190913	FCM	60	6.06817
190924	RPE	0	1.11402
190924	RPE	5	1.13884
190924	RPE	20	4.88184
190924	RPE	60	1.32091
190924	HAFCM	0	1.85037
190924	HAFCM	5	2.07896
190924	HAFCM	20	23.5348
190924	HAFCM	60	6.49413
190924	FCM	0	2.83299
190924	FCM	5	2.92675
190924	FCM	20	71.5859
190924	FCM	60	12.5862

## Sheet: Barr1 EGR1
Date	shRNA	Time	Barr1	EGR1	Knockdown
	Unsorted				Unsorted
191109	Scramble	0	0.563008	0.390195	Scramble
191109	Scramble	20	0.867343	20.2063	Scramble
191109	B148	0	0.752539	12.6758	Barr1
191109	B148	20	0.238438	17.9451	Barr1
191107	Scramble	0	1.20266	2.03884	Scramble
191107	Scramble	20	1.08801	22.3685	Scramble
191107	B148	0	0.0685729	0.336928	Barr1
191107	B148	20	0.0867896	11.9317	Barr1
191107	B9075	0	0.179304	0.520181	Barr1
191107	B9075	20	0.152335	3.81718	Barr1
191112	Scramble	0	1.52127	1.257	Scramble
191112	Scramble	20	1.02875	17.43	Scramble
191112	B148	0	0.198493	0.268806	Barr1
191112	B148	20	0.142865	14.3383	Barr1
191112	B9075	0	0.185121	0.350832	Barr1
191112	B9075	20	0.189426	11.101	Barr1
191122	Scramble	0	1.23132	0.829632	Scramble
191122	Scramble	20	1.23854	25.7103	Scramble

## Sheet: Output Data
EGR1	EGR1	EGR1	EGR1	EGR1	EGR1	EGR1	EGR1	EGR1	EGR1	EGR1	EGR1
RPE	RPE	RPE	RPE	HAFCM	HAFCM	HAFCM	HAFCM	FCM	FCM	FCM	FCM
0	5	20	60	0	5	20	60	0	5	20	60
0.43296	0.568475	2.2521	2.24145	1.32682	0.972531	5.30092	2.24568	3.62265	7.84833	35.5733	8.47278
0.507654	0.735795	2.71255	1.21962	0.872976	0.61607	11.9074	2.53226	3.40614	3.4824	75.3501	9.32461
1.12319	0.675742	1.53045	2.0121	0.46658	0.896953	2.95335	3.54525	4.17291	4.1444	22.0271	6.06817
1.11402	1.13884	4.88184	1.32091	1.85037	2.07896	23.5348	6.49413	2.83299	2.92675	71.5859	12.5862

## Sheet: Output Data1
EGR1	EGR1	EGR1	EGR1	EGR1	EGR1
Scramble	Scramble	B148	B148	B9075	B9075
0	20	0	20	0	20
0.390195	20.2063	12.6758	17.9451	0.520181	3.81718
2.03884	22.3685	0.336928	11.9317	0.350832	11.101
1.257	17.43	0.268806	14.3383
0.829632	25.7103

## Sheet: Output Data2
EGR1	EGR1	EGR1	EGR1
Scramble	Scramble	Barr1	Barr1
0	20	0	20
0.390195	20.2063	12.6758	17.9451
2.03884	22.3685	0.336928	11.9317
1.257	17.43	0.520181	3.81718
0.829632	25.7103	0.268806	14.3383
		0.350832	11.101
