# Supplementary material for: β-arrestin mediates communication between plasma membrane and intracellular GPCRs to regulate signaling
Source: Commun Biol. 2020 Dec 18;3:789. doi: 10.1038/s42003-020-01510-2 (PMC7749148; doi:10.1038/s42003-020-01510-2)
Supplement: Supplementary file 3 — Supplementary Data 1 [file 42003_2020_1510_MOESM3_ESM.zip › 200407-CXCR4-UMB2-PAPER-FigS1.xls]

## Sheet: Phosphatase
	Sample	Time	Treatment	UMB2
	Unsorted		Unsorted
Rep1	WT	20	Phosphatase	0.0318742
Rep1	K3R/Q	20	Phosphatase	0.437987
Rep1	WT	20	Control	0.0530539
Rep1	K3R/Q	20	Control	0.555004
Rep2	WT	20	Phosphatase	0.222947
Rep2	K3R/Q	20	Phosphatase	0.471532
Rep2	WT	20	Control	0.199961
Rep2	K3R/Q	20	Control	0.607316
Rep3	WT	20	Control	0.317472
Rep3	K3R/Q	20	Control	0.53753
Rep3	WT	20	Phosphatase	0.268736
Rep3	K3R/Q	20	Phosphatase	0.717125

## Sheet: Extended UMB2 Timecourse
Date	Sample	Time		UMB2
	Unsorted
190723	WT	0	CHX,Chloro	1
190723	WT	20	CHX,Chloro	0.273213
190723	WT	60	CHX,Chloro	0.246459
190723	WT	180	CHX,Chloro	0.122408
190723	K3R	0	CHX,Chloro	1
190723	K3R	20	CHX,Chloro	0.729626
190723	K3R	60	CHX,Chloro	0.450473
190723	K3R	180	CHX,Chloro	0.0324252
190801	WT	0	CHX,Chloro	1
190801	WT	20	CHX,Chloro	0.232298
190801	WT	60	CHX,Chloro	0.138556
190801	WT	180	CHX,Chloro	0.166995
190801	K3R	0	CHX,Chloro	1
190801	K3R	20	CHX,Chloro	0.682652
190801	K3R	60	CHX,Chloro	0.356006
190801	K3R	180	CHX,Chloro	0.412319

## Sheet: MTA UMB2
Date	Sample	Treatment	Time	UMB2
		Unsorted
190510	WT	Control	0	1
190510	WT	Control	20	0.286274
190510	WT	MTA	0	0.867148
190510	WT	MTA	20	0.209191
190524	WT	Control	0	1
190524	WT	Control	20	0.291485
190524	WT	MTA	0	0.944448
190524	WT	MTA	20	0.255383
190520	WT	Control	0	1
190520	WT	Control	20	0.347768
190520	WT	MTA	0	0.954197
190520	WT	MTA	20	0.359233

## Sheet: Output Data
UMB2	UMB2	UMB2	UMB2
WT	WT	K3R/Q	K3R/Q
Phosphatase	Control	Phosphatase	Control
20	20	20	20
0.0318742	0.0530539	0.437987	0.555004
0.222947	0.199961	0.471532	0.607316
0.268736	0.317472	0.717125	0.53753

## Sheet: Output Data1
UMB2	UMB2	UMB2	UMB2	UMB2	UMB2	UMB2	UMB2
WT	WT	WT	WT	K3R	K3R	K3R	K3R
0	20	60	180	0	20	60	180
1	0.273213	0.246459	0.122408	1	0.729626	0.450473	0.0324252
1	0.232298	0.138556	0.166995	1	0.682652	0.356006	0.412319

## Sheet: Output Data2
UMB2	UMB2	UMB2	UMB2
0	0	20	20
Control	MTA	Control	MTA
1	0.867148	0.286274	0.209191
1	0.944448	0.291485	0.255383
1	0.954197	0.347768	0.359233
