# Supplementary material for: β-arrestin mediates communication between plasma membrane and intracellular GPCRs to regulate signaling
Source: Commun Biol. 2020 Dec 18;3:789. doi: 10.1038/s42003-020-01510-2 (PMC7749148; doi:10.1038/s42003-020-01510-2)
Supplement: Supplementary file 3 — Supplementary Data 1 [file 42003_2020_1510_MOESM3_ESM.zip › 200407-CXCR4-UMB2-PAPER-FigS2.xlsx]

## Sheet: GM130
Construct	Sample	Organelle	Pearson's Correlation
K3R	1	GM130	0.435
K3R	2	GM130	0.564
K3R	3	GM130	0.565
K3R	4	GM130	0.565
K3R	5	GM130	0.527
K3R	6	GM130	0.543
K3R	7	GM130	0.483
K3R	8	GM130	0.474
K3R	9	GM130	0.429
K3R	10	GM130	0.438
K3R	2020-02-01	GM130	0.528
K3R	2020-02-02	GM130	0.444
K3R	2020-02-03	GM130	0.51
K3R	2020-02-04	GM130	0.443
K3R	2020-02-05	GM130	0.443
K3R	2020-02-06	GM130	0.432
K3R	2020-02-07	GM130	0.462
K3R	2020-02-08	GM130	0.474
K3R	2020-02-09	GM130	0.703
K3R	2020-02-10	GM130	0.526
WT	1	GM130	0.36
WT	2	GM130	0.521
WT	3	GM130	0.504
WT	4	GM130	0.4
WT	5	GM130	0.487
WT	6	GM130	0.572
WT	7	GM130	0.544
WT	8	GM130	0.561
WT	9	GM130	0.525
WT	10	GM130	0.38
WT	2020-02-01	GM130	0.304
WT	2020-02-02	GM130	0.4
WT	2020-02-03	GM130	0.394
WT	2020-02-04	GM130	0.381
WT	2020-02-05	GM130	0.467
WT	2020-02-06	GM130	0.461
WT	2020-02-07	GM130	0.357
WT	2020-02-08	GM130	0.426
WT	2020-02-09	GM130	0.54
WT	2020-02-10	GM130	0.4

## Sheet: EEA1
Construct	Sample	Organelle	Pearson's Correlation
WT	1	EEA1	0.663
WT	2	EEA1	0.512
WT	3	EEA1	0.671
WT	4	EEA1	0.489
WT	5	EEA1	0.384
WT	6	EEA1	0.538
WT	7	EEA1	0.53
WT	8	EEA1	0.37
WT	9	EEA1	0.404
WT	10	EEA1	0.476
WT	2020-02-01	EEA1	0.414
WT	2020-02-02	EEA1	0.502
WT	2020-02-03	EEA1	0.706
WT	2020-02-04	EEA1	0.426
WT	2020-02-05	EEA1	0.351
WT	2020-02-06	EEA1	0.425
WT	2020-02-07	EEA1	0.533
WT	2020-02-08	EEA1	0.606
WT	2020-02-09	EEA1	0.601
WT	2020-02-10	EEA1	0.512
K3R	1	EEA1	0.391
K3R	2	EEA1	0.53
K3R	3	EEA1	0.637
K3R	4	EEA1	0.37
K3R	5	EEA1	0.44
K3R	6	EEA1	0.507
K3R	7	EEA1	0.165
K3R	8	EEA1	0.281
K3R	9	EEA1	0.586
K3R	10	EEA1	0.444
K3R	2020-02-01	EEA1	0.53
K3R	2020-02-02	EEA1	0.656
K3R	2020-02-03	EEA1	0.648
K3R	2020-02-04	EEA1	0.581
K3R	2020-02-05	EEA1	0.528
K3R	2020-02-06	EEA1	0.498
K3R	2020-02-07	EEA1	0.531
K3R	2020-02-08	EEA1	0.391
K3R	2020-02-09	EEA1	0.503
K3R	2020-02-10	EEA1	0.598

## Sheet: Rab7A
Construct	Sample	Organelle	Pearson's Correlation
WT	1	Rab7A	0.699
WT	2	Rab7A	0.61
WT	3	Rab7A	0.545
WT	4	Rab7A	0.401
WT	5	Rab7A	0.685
WT	6	Rab7A	0.594
WT	7	Rab7A	0.482
WT	8	Rab7A	0.463
WT	9	Rab7A	0.721
WT	10	Rab7A	0.46
WT	2020-02-01	Rab7A	0.625
WT	2020-02-02	Rab7A	0.548
WT	2020-02-03	Rab7A	0.583
WT	2020-02-04	Rab7A	0.673
WT	2020-02-05	Rab7A	0.637
WT	2020-02-06	Rab7A	0.694
WT	2020-02-07	Rab7A	0.561
WT	2020-02-08	Rab7A	0.535
WT	2020-02-09	Rab7A	0.658
WT	2020-02-10	Rab7A	0.652
K3R	1	Rab7A	0.606
K3R	2	Rab7A	0.486
K3R	3	Rab7A	0.571
K3R	4	Rab7A	0.619
K3R	5	Rab7A	0.658
K3R	6	Rab7A	0.662
K3R	7	Rab7A	0.521
K3R	8	Rab7A	0.575
K3R	9	Rab7A	0.511
K3R	10	Rab7A	0.544
K3R	2020-02-01	Rab7A	0.476
K3R	2020-02-02	Rab7A	0.556
K3R	2020-02-03	Rab7A	0.668
K3R	2020-02-04	Rab7A	0.686
K3R	2020-02-05	Rab7A	0.478
K3R	2020-02-06	Rab7A	0.551
K3R	2020-02-07	Rab7A	0.638
K3R	2020-02-08	Rab7A	0.646
K3R	2020-02-09	Rab7A	0.515
K3R	2020-02-10	Rab7A	0.584

## Sheet: GM130 Line Scans
K3R Cells	Distance	GM130	CXCR4	Norm GM130	Norm CXCR4	WT Cells	Distance	GM130	CXCR4	Norm GM130	Norm CXCR4
K3R Cells	0	142	176	0.00152703	0.000382496	WT Cells	0	128	203	0.00146797	0.000411892
K3R Cells	1	107	185	0.00115065	0.000402056	WT Cells	1	162	244	0.0018579	0.000495082
K3R Cells	2	126	162	0.00135497	0.000352071	WT Cells	2	192	266	0.00220196	0.00053972
K3R Cells	3	116	142	0.00124743	0.000308605	WT Cells	3	151	194	0.00173175	0.00039363
K3R Cells	4	116	142	0.00124743	0.000308605	WT Cells	4	144	161	0.00165147	0.000326673
K3R Cells	5	144	208	0.00154854	0.000452041	WT Cells	5	122	214	0.00139916	0.000434211
K3R Cells	6	115	167	0.00123668	0.000362937	WT Cells	6	117	262	0.00134182	0.000531604
K3R Cells	7	109	271	0.00117216	0.000588958	WT Cells	7	128	270	0.00146797	0.000547836
K3R Cells	8	129	156	0.00138723	0.000339031	WT Cells	8	140	222	0.0016056	0.000450443
K3R Cells	9	161	201	0.00173135	0.000436828	WT Cells	9	140	222	0.0016056	0.000450443
K3R Cells	10	123	112	0.00132271	0.000243407	WT Cells	10	161	210	0.00184644	0.000426095
K3R Cells	11	110	155	0.00118291	0.000336858	WT Cells	11	148	279	0.00169735	0.000566097
K3R Cells	12	157	146	0.00168834	0.000317298	WT Cells	12	147	325	0.00168588	0.000659433
K3R Cells	13	118	127	0.00126894	0.000276006	WT Cells	13	115	420	0.00131888	0.00085219
K3R Cells	14	120	144	0.00129045	0.000312952	WT Cells	14	136	1240	0.00155972	0.00251599
K3R Cells	15	159	175	0.00170984	0.000380323	WT Cells	15	127	1344	0.00145651	0.00272701
K3R Cells	16	133	189	0.00143025	0.000410749	WT Cells	16	116	2114	0.00133035	0.00428935
K3R Cells	17	110	166	0.00118291	0.000360764	WT Cells	17	144	2379	0.00165147	0.00482705
K3R Cells	18	110	166	0.00118291	0.000360764	WT Cells	18	140	2137	0.0016056	0.00433602
K3R Cells	19	105	146	0.00112914	0.000317298	WT Cells	19	119	2044	0.00136476	0.00414732
K3R Cells	20	113	193	0.00121517	0.000419442	WT Cells	20	132	2739	0.00151385	0.00555749
K3R Cells	21	109	161	0.00117216	0.000349897	WT Cells	21	120	2924	0.00137623	0.00593286
K3R Cells	22	113	236	0.00121517	0.000512893	WT Cells	22	112	3694	0.00128448	0.00749521
K3R Cells	23	100	146	0.00107537	0.000317298	WT Cells	23	168	2835	0.00192672	0.00575228
K3R Cells	24	101	129	0.00108613	0.000280353	WT Cells	24	110	1864	0.00126154	0.0037821
K3R Cells	25	139	208	0.00149477	0.000452041	WT Cells	25	148	1391	0.00169735	0.00282237
K3R Cells	26	139	208	0.00149477	0.000452041	WT Cells	26	188	1260	0.00215609	0.00255657
K3R Cells	27	128	220	0.00137648	0.000478121	WT Cells	27	115	1051	0.00131888	0.0021325
K3R Cells	28	137	273	0.00147326	0.000593304	WT Cells	28	104	1089	0.00119273	0.00220961
K3R Cells	29	103	212	0.00110763	0.000460734	WT Cells	29	100	1214	0.00114685	0.00246323
K3R Cells	30	125	261	0.00134422	0.000567225	WT Cells	30	128	1429	0.00146797	0.00289947
K3R Cells	31	132	130	0.00141949	0.000282526	WT Cells	31	110	959	0.00126154	0.00194583
K3R Cells	32	166	189	0.00178512	0.000410749	WT Cells	32	109	1090	0.00125007	0.00221164
K3R Cells	33	130	224	0.00139798	0.000486814	WT Cells	33	127	1077	0.00145651	0.00218526
K3R Cells	34	177	254	0.00190341	0.000552012	WT Cells	34	99	711	0.00113539	0.00144264
K3R Cells	35	116	288	0.00124743	0.000625903	WT Cells	35	101	723	0.00115832	0.00146698
K3R Cells	36	121	141	0.0013012	0.000306432	WT Cells	36	103	1047	0.00118126	0.00212439
K3R Cells	37	170	201	0.00182813	0.000436828	WT Cells	37	113	1047	0.00129595	0.00212439
K3R Cells	38	192	150	0.00206472	0.000325991	WT Cells	38	150	1656	0.00172028	0.00336006
K3R Cells	39	108	179	0.0011614	0.000389016	WT Cells	39	115	2232	0.00131888	0.00452878
K3R Cells	40	108	179	0.0011614	0.000389016	WT Cells	40	130	1943	0.00149091	0.00394239
K3R Cells	41	158	166	0.00169909	0.000360764	WT Cells	41	130	1943	0.00149091	0.00394239
K3R Cells	42	109	197	0.00117216	0.000428135	WT Cells	42	99	1476	0.00113539	0.00299484
K3R Cells	43	147	199	0.0015808	0.000432482	WT Cells	43	182	1599	0.00208728	0.00324441
K3R Cells	44	99	202	0.00106462	0.000439002	WT Cells	44	102	1652	0.00116979	0.00335195
K3R Cells	45	115	160	0.00123668	0.000347724	WT Cells	45	120	1347	0.00137623	0.00273309
K3R Cells	46	156	240	0.00167758	0.000521586	WT Cells	46	127	1559	0.00145651	0.00316325
K3R Cells	47	210	234	0.00225828	0.000508546	WT Cells	47	142	1729	0.00162853	0.00350818
K3R Cells	48	129	264	0.00138723	0.000573745	WT Cells	48	124	1410	0.0014221	0.00286092
K3R Cells	49	137	250	0.00147326	0.000543319	WT Cells	49	160	1769	0.00183497	0.00358934
K3R Cells	50	111	200	0.00119366	0.000434655	WT Cells	50	140	1572	0.0016056	0.00318962
K3R Cells	51	103	271	0.00110763	0.000588958	WT Cells	51	142	1425	0.00162853	0.00289136
K3R Cells	52	119	340	0.00127969	0.000738914	WT Cells	52	121	1457	0.00138769	0.00295629
K3R Cells	53	150	198	0.00161306	0.000430308	WT Cells	53	106	1362	0.00121567	0.00276353
K3R Cells	54	150	198	0.00161306	0.000430308	WT Cells	54	101	1849	0.00115832	0.00375166
K3R Cells	55	158	167	0.00169909	0.000362937	WT Cells	55	168	1218	0.00192672	0.00247135
K3R Cells	56	107	306	0.00115065	0.000665022	WT Cells	56	195	1532	0.00223637	0.00310846
K3R Cells	57	125	383	0.00134422	0.000832364	WT Cells	57	195	1532	0.00223637	0.00310846
K3R Cells	58	206	372	0.00221527	0.000808458	WT Cells	58	106	1245	0.00121567	0.00252613
K3R Cells	59	108	396	0.0011614	0.000860617	WT Cells	59	134	1278	0.00153679	0.00259309
K3R Cells	60	146	328	0.00157004	0.000712834	WT Cells	60	166	1721	0.00190378	0.00349195
K3R Cells	61	146	448	0.00157004	0.000973627	WT Cells	61	124	1951	0.0014221	0.00395862
K3R Cells	62	115	604	0.00123668	0.00131266	WT Cells	62	120	2045	0.00137623	0.00414935
K3R Cells	63	135	776	0.00145175	0.00168646	WT Cells	63	145	1422	0.00166294	0.00288527
K3R Cells	64	132	513	0.00141949	0.00111489	WT Cells	64	151	1275	0.00173175	0.002587
K3R Cells	65	128	542	0.00137648	0.00117792	WT Cells	65	137	1493	0.00157119	0.00302933
K3R Cells	66	203	520	0.00218301	0.0011301	WT Cells	66	170	1363	0.00194965	0.00276556
K3R Cells	67	141	531	0.00151628	0.00115401	WT Cells	67	103	1340	0.00118126	0.00271889
K3R Cells	68	177	328	0.00190341	0.000712834	WT Cells	68	114	1046	0.00130741	0.00212236
K3R Cells	69	177	328	0.00190341	0.000712834	WT Cells	69	115	838	0.00131888	0.00170032
K3R Cells	70	155	373	0.00166683	0.000810632	WT Cells	70	161	976	0.00184644	0.00198033
K3R Cells	71	183	442	0.00196793	0.000960588	WT Cells	71	107	1568	0.00122713	0.00318151
K3R Cells	72	109	240	0.00117216	0.000521586	WT Cells	72	164	1588	0.00188084	0.00322209
K3R Cells	73	106	259	0.0011399	0.000562878	WT Cells	73	129	1591	0.00147944	0.00322818
K3R Cells	74	184	333	0.00197869	0.000723701	WT Cells	74	129	1591	0.00147944	0.00322818
K3R Cells	75	160	458	0.0017206	0.00099536	WT Cells	75	167	978	0.00191525	0.00198438
K3R Cells	76	179	558	0.00192492	0.00121269	WT Cells	76	192	1441	0.00220196	0.00292382
K3R Cells	77	159	508	0.00170984	0.00110402	WT Cells	77	117	1416	0.00134182	0.0028731
K3R Cells	78	230	475	0.00247336	0.00103231	WT Cells	78	166	990	0.00190378	0.00200873
K3R Cells	79	125	862	0.00134422	0.00187336	WT Cells	79	136	855	0.00155972	0.00173481
K3R Cells	80	127	629	0.00136572	0.00136699	WT Cells	80	182	1217	0.00208728	0.00246932
K3R Cells	81	146	659	0.00157004	0.00143219	WT Cells	81	125	1066	0.00143357	0.00216294
K3R Cells	82	167	758	0.00179587	0.00164734	WT Cells	82	114	1015	0.00130741	0.00205946
K3R Cells	83	167	758	0.00179587	0.00164734	WT Cells	83	134	1232	0.00153679	0.00249976
K3R Cells	84	153	617	0.00164532	0.00134091	WT Cells	84	125	1254	0.00143357	0.0025444
K3R Cells	85	145	819	0.00155929	0.00177991	WT Cells	85	129	1012	0.00147944	0.00205337
K3R Cells	86	128	646	0.00137648	0.00140394	WT Cells	86	208	1224	0.00238546	0.00248352
K3R Cells	87	149	671	0.00160231	0.00145827	WT Cells	87	141	1710	0.00161707	0.00346963
K3R Cells	88	112	501	0.00120442	0.00108881	WT Cells	88	277	1489	0.00317679	0.00302122
K3R Cells	89	209	415	0.00224753	0.000901909	WT Cells	89	118	1285	0.00135329	0.00260729
K3R Cells	90	102	385	0.00109688	0.000836711	WT Cells	90	136	1469	0.00155972	0.00298064
K3R Cells	91	176	484	0.00189266	0.00105187	WT Cells	91	210	1127	0.00240839	0.00228671
K3R Cells	92	139	320	0.00149477	0.000695448	WT Cells	92	145	1146	0.00166294	0.00232526
K3R Cells	93	171	475	0.00183889	0.00103231	WT Cells	93	178	1360	0.0020414	0.00275947
K3R Cells	94	213	224	0.00229054	0.000486814	WT Cells	94	143	1333	0.00164	0.00270469
K3R Cells	95	140	418	0.00150552	0.000908429	WT Cells	95	196	1739	0.00224784	0.00352847
K3R Cells	96	176	341	0.00189266	0.000741087	WT Cells	96	114	1896	0.00130741	0.00384703
K3R Cells	97	176	341	0.00189266	0.000741087	WT Cells	97	136	2119	0.00155972	0.0042995
K3R Cells	98	108	397	0.0011614	0.00086279	WT Cells	98	156	1675	0.00178909	0.00339861
K3R Cells	99	121	477	0.0013012	0.00103665	WT Cells	99	138	1262	0.00158266	0.00256063
K3R Cells	100	137	362	0.00147326	0.000786726	WT Cells	100	140	1119	0.0016056	0.00227048
K3R Cells	101	137	276	0.00147326	0.000599824	WT Cells	101	131	1322	0.00150238	0.00268237
K3R Cells	102	145	358	0.00155929	0.000778033	WT Cells	102	218	1385	0.00250014	0.0028102
K3R Cells	103	145	434	0.00155929	0.000943201	WT Cells	103	133	1276	0.00152532	0.00258903
K3R Cells	104	128	438	0.00137648	0.000951895	WT Cells	104	202	1496	0.00231665	0.00303542
K3R Cells	105	168	296	0.00180663	0.000643289	WT Cells	105	167	1916	0.00191525	0.00388761
K3R Cells	106	151	375	0.00162381	0.000814978	WT Cells	106	167	1916	0.00191525	0.00388761
K3R Cells	107	112	401	0.00120442	0.000871483	WT Cells	107	123	1481	0.00141063	0.00300498
K3R Cells	108	197	443	0.00211848	0.000962761	WT Cells	108	232	2067	0.0026607	0.00419399
K3R Cells	109	130	322	0.00139798	0.000699795	WT Cells	109	169	2027	0.00193818	0.00411283
K3R Cells	110	159	313	0.00170984	0.000680235	WT Cells	110	135	1442	0.00154825	0.00292585
K3R Cells	111	159	313	0.00170984	0.000680235	WT Cells	111	206	1794	0.00236252	0.00364007
K3R Cells	112	208	305	0.00223678	0.000662849	WT Cells	112	133	1647	0.00152532	0.0033418
K3R Cells	113	220	327	0.00236582	0.000710661	WT Cells	113	177	1218	0.00202993	0.00247135
K3R Cells	114	193	305	0.00207547	0.000662849	WT Cells	114	130	1315	0.00149091	0.00266817
K3R Cells	115	125	407	0.00134422	0.000884523	WT Cells	115	158	1362	0.00181203	0.00276353
K3R Cells	116	137	532	0.00147326	0.00115618	WT Cells	116	174	1484	0.00199553	0.00301107
K3R Cells	117	129	426	0.00138723	0.000925815	WT Cells	117	187	1252	0.00214462	0.00254034
K3R Cells	118	168	455	0.00180663	0.00098884	WT Cells	118	190	1144	0.00217902	0.0023212
K3R Cells	119	168	455	0.00180663	0.00098884	WT Cells	119	168	1311	0.00192672	0.00266005
K3R Cells	120	167	585	0.00179587	0.00127137	WT Cells	120	123	1729	0.00141063	0.00350818
K3R Cells	121	147	576	0.0015808	0.00125181	WT Cells	121	178	1303	0.0020414	0.00264382
K3R Cells	122	228	465	0.00245185	0.00101057	WT Cells	122	213	1245	0.0024428	0.00252613
K3R Cells	123	236	240	0.00253788	0.000521586	WT Cells	123	213	1245	0.0024428	0.00252613
K3R Cells	124	129	371	0.00138723	0.000806285	WT Cells	124	159	1116	0.0018235	0.00226439
K3R Cells	125	182	445	0.00195718	0.000967107	WT Cells	125	162	1204	0.0018579	0.00244294
K3R Cells	126	196	442	0.00210773	0.000960588	WT Cells	126	253	1391	0.00290154	0.00282237
K3R Cells	127	248	447	0.00266692	0.000971454	WT Cells	127	238	1176	0.00272951	0.00238613
K3R Cells	128	215	311	0.00231205	0.000675889	WT Cells	128	207	1184	0.00237399	0.00240236
K3R Cells	129	243	477	0.00261316	0.00103665	WT Cells	129	200	1410	0.00229371	0.00286092
K3R Cells	130	270	498	0.00290351	0.00108229	WT Cells	130	105	1125	0.0012042	0.00228265
K3R Cells	131	127	642	0.00136572	0.00139524	WT Cells	131	157	1068	0.00180056	0.002167
K3R Cells	132	121	609	0.0013012	0.00132352	WT Cells	132	228	1194	0.00261483	0.00242265
K3R Cells	133	234	704	0.00251637	0.00152999	WT Cells	133	169	1365	0.00193818	0.00276962
K3R Cells	134	138	547	0.00148401	0.00118878	WT Cells	134	211	3121	0.00241986	0.00633258
K3R Cells	135	120	452	0.00129045	0.00098232	WT Cells	135	155	4864	0.00177762	0.00986917
K3R Cells	136	146	519	0.00157004	0.00112793	WT Cells	136	138	3937	0.00158266	0.00798826
K3R Cells	137	166	785	0.00178512	0.00170602	WT Cells	137	243	1399	0.00278686	0.0028386
K3R Cells	138	155	984	0.00166683	0.0021385	WT Cells	138	134	1524	0.00153679	0.00309223
K3R Cells	139	325	1501	0.00349496	0.00326209	WT Cells	139	134	1524	0.00153679	0.00309223
K3R Cells	140	325	1501	0.00349496	0.00326209	WT Cells	140	226	1952	0.00259189	0.00396065
K3R Cells	141	169	1319	0.00181738	0.00286655	WT Cells	141	145	1701	0.00166294	0.00345137
K3R Cells	142	159	908	0.00170984	0.00197333	WT Cells	142	151	1301	0.00173175	0.00263976
K3R Cells	143	214	1159	0.0023013	0.00251883	WT Cells	143	181	1475	0.00207581	0.00299281
K3R Cells	144	150	1368	0.00161306	0.00297304	WT Cells	144	190	1394	0.00217902	0.00282846
K3R Cells	145	200	898	0.00215075	0.0019516	WT Cells	145	185	1512	0.00212168	0.00306788
K3R Cells	146	225	1002	0.00241959	0.00217762	WT Cells	146	220	1335	0.00252308	0.00270875
K3R Cells	147	266	1041	0.00286049	0.00226238	WT Cells	147	149	1306	0.00170881	0.0026499
K3R Cells	148	222	1103	0.00238733	0.00239712	WT Cells	148	209	1717	0.00239693	0.00348383
K3R Cells	149	221	1580	0.00237657	0.00343377	WT Cells	149	174	2556	0.00199553	0.00518618
K3R Cells	150	188	2210	0.0020217	0.00480294	WT Cells	150	186	4715	0.00213315	0.00956684
K3R Cells	151	233	4535	0.00250562	0.0098558	WT Cells	151	204	4220	0.00233958	0.00856248
K3R Cells	152	343	5023	0.00368853	0.0109164	WT Cells	152	159	6067	0.0018235	0.0123101
K3R Cells	153	275	8181	0.00295728	0.0177796	WT Cells	153	309	5728	0.00354378	0.0116222
K3R Cells	154	275	8181	0.00295728	0.0177796	WT Cells	154	252	2806	0.00289007	0.00569344
K3R Cells	155	231	11383	0.00248411	0.0247384	WT Cells	155	252	2806	0.00289007	0.00569344
K3R Cells	156	298	11293	0.00320461	0.0245428	WT Cells	156	284	1548	0.00325707	0.00314093
K3R Cells	157	252	8261	0.00270994	0.0179534	WT Cells	157	246	1842	0.00282126	0.00373746
K3R Cells	158	208	6150	0.00223678	0.0133656	WT Cells	158	324	2016	0.00371581	0.00409051
K3R Cells	159	224	3109	0.00240884	0.00675671	WT Cells	159	205	1500	0.00235105	0.00304353
K3R Cells	160	212	3087	0.00227979	0.0067089	WT Cells	160	151	1895	0.00173175	0.003845
K3R Cells	161	406	2932	0.00436601	0.00637204	WT Cells	161	200	2361	0.00229371	0.00479052
K3R Cells	162	406	2932	0.00436601	0.00637204	WT Cells	162	236	2809	0.00270658	0.00569953
K3R Cells	163	611	3848	0.00657053	0.00836276	WT Cells	163	423	1937	0.0048512	0.00393022
K3R Cells	164	1203	4630	0.0129367	0.0100623	WT Cells	164	460	2626	0.00527553	0.00532821
K3R Cells	165	1649	5089	0.0177329	0.0110598	WT Cells	165	697	2304	0.00799358	0.00467487
K3R Cells	166	1572	5023	0.0169049	0.0109164	WT Cells	166	1105	1988	0.0126727	0.0040337
K3R Cells	167	2395	4913	0.0257552	0.0106773	WT Cells	167	1039	2815	0.0119158	0.0057117
K3R Cells	168	1801	5490	0.0193675	0.0119313	WT Cells	168	1462	3011	0.016767	0.00610939
K3R Cells	169	2628	6355	0.0282608	0.0138112	WT Cells	169	1426	3106	0.0163541	0.00630215
K3R Cells	170	1428	7041	0.0153563	0.015302	WT Cells	170	1211	2393	0.0138884	0.00485545
K3R Cells	171	1322	5500	0.0142164	0.011953	WT Cells	171	1211	2393	0.0138884	0.00485545
K3R Cells	172	1200	5183	0.0129045	0.0112641	WT Cells	172	883	3047	0.0101267	0.00618243
K3R Cells	173	851	4913	0.00915142	0.0106773	WT Cells	173	1393	2909	0.0159757	0.00590243
K3R Cells	174	1174	3732	0.0126249	0.00811066	WT Cells	174	1142	3128	0.0130971	0.00634678
K3R Cells	175	572	3147	0.00615113	0.0068393	WT Cells	175	1319	3722	0.015127	0.00755202
K3R Cells	176	572	3147	0.00615113	0.0068393	WT Cells	176	847	2749	0.00971386	0.00557778
K3R Cells	177	338	3858	0.00363476	0.0083845	WT Cells	177	798	3431	0.0091519	0.00696158
K3R Cells	178	376	4235	0.0040434	0.00920382	WT Cells	178	564	2782	0.00646826	0.00564474
K3R Cells	179	915	5390	0.00983966	0.011714	WT Cells	179	967	2923	0.0110901	0.00593083
K3R Cells	180	1130	5017	0.0121517	0.0109033	WT Cells	180	1280	3026	0.0146797	0.00613982
K3R Cells	181	1745	4452	0.0187653	0.00967542	WT Cells	181	1333	2080	0.0152876	0.00422037
K3R Cells	182	2426	4519	0.0260885	0.00982103	WT Cells	182	1134	1732	0.0130053	0.00351427
K3R Cells	183	1349	4777	0.0145068	0.0103817	WT Cells	183	995	1760	0.0114112	0.00357108
K3R Cells	184	1616	4443	0.017378	0.00965586	WT Cells	184	843	1660	0.00966799	0.00336818
K3R Cells	185	817	5602	0.0087858	0.0121747	WT Cells	185	745	2105	0.00854407	0.00427109
K3R Cells	186	837	6581	0.00900087	0.0143023	WT Cells	186	840	3478	0.00963358	0.00705694
K3R Cells	187	332	5446	0.00357024	0.0118357	WT Cells	187	643	5227	0.00737428	0.0106057
K3R Cells	188	513	4349	0.00551666	0.00945157	WT Cells	188	643	5227	0.00737428	0.0106057
K3R Cells	189	565	5005	0.00607586	0.0108772	WT Cells	189	656	5842	0.00752337	0.0118536
K3R Cells	190	705	3951	0.00758138	0.00858661	WT Cells	190	663	4859	0.00760365	0.00985902
K3R Cells	191	681	3811	0.00732329	0.00828235	WT Cells	191	462	4477	0.00529847	0.00908394
K3R Cells	192	673	4510	0.00723726	0.00980147	WT Cells	192	431	4778	0.00494294	0.00969467
K3R Cells	193	801	5418	0.00861374	0.0117748	WT Cells	193	476	2972	0.00545903	0.00603026
K3R Cells	194	537	5500	0.00577475	0.011953	WT Cells	194	618	2283	0.00708756	0.00463226
K3R Cells	195	588	5043	0.00632319	0.0109598	WT Cells	195	781	2772	0.00895694	0.00562445
K3R Cells	196	773	5067	0.00831263	0.011012	WT Cells	196	779	3982	0.008934	0.00807957
K3R Cells	197	773	5067	0.00831263	0.011012	WT Cells	197	634	4572	0.00727106	0.00927669
K3R Cells	198	769	9439	0.00826962	0.0205135	WT Cells	198	744	5531	0.0085326	0.0112225
K3R Cells	199	616	9558	0.0066243	0.0207722	WT Cells	199	935	6047	0.0107231	0.0122695
K3R Cells	200	611	8308	0.00657053	0.0180556	WT Cells	200	1204	5317	0.0138081	0.0107883
K3R Cells	201	809	5667	0.00869977	0.012316	WT Cells	201	1394	5468	0.0159872	0.0110947
K3R Cells	202	1426	4892	0.0153348	0.0106317	WT Cells	202	1157	4771	0.0132691	0.00968047
K3R Cells	203	1272	5072	0.0136787	0.0110229	WT Cells	203	946	3297	0.0108492	0.00668969
K3R Cells	204	1419	6252	0.0152595	0.0135873	WT Cells	204	879	2152	0.0100809	0.00436646
K3R Cells	205	1419	6252	0.0152595	0.0135873	WT Cells	205	1380	1796	0.0158266	0.00364413
K3R Cells	206	662	4335	0.00711897	0.00942115	WT Cells	206	1637	1687	0.018774	0.00342296
K3R Cells	207	399	2324	0.00429074	0.00505069	WT Cells	207	1091	1245	0.0125122	0.00252613
K3R Cells	208	205	1413	0.00220451	0.00307084	WT Cells	208	709	1110	0.0081312	0.00225222
K3R Cells	209	260	1360	0.00279597	0.00295565	WT Cells	209	348	1119	0.00399105	0.00227048
K3R Cells	210	210	1497	0.00225828	0.00325339	WT Cells	210	318	2512	0.003647	0.00509691
K3R Cells	211	218	1548	0.00234431	0.00336423	WT Cells	211	271	3254	0.00310798	0.00660244
K3R Cells	212	210	1261	0.00225828	0.0027405	WT Cells	212	241	3491	0.00276392	0.00708332
K3R Cells	213	201	1192	0.0021615	0.00259054	WT Cells	213	686	2326	0.00786742	0.00471951
K3R Cells	214	191	2104	0.00205396	0.00457257	WT Cells	214	763	2168	0.0087505	0.00439892
K3R Cells	215	183	1583	0.00196793	0.00344029	WT Cells	215	623	1704	0.00714491	0.00345746
K3R Cells	216	275	1217	0.00295728	0.00264488	WT Cells	216	487	1333	0.00558518	0.00270469
K3R Cells	217	246	1119	0.00264542	0.00243189	WT Cells	217	272	1403	0.00311944	0.00284672
K3R Cells	218	243	998	0.00261316	0.00216893	WT Cells	218	378	1238	0.00433511	0.00251193
K3R Cells	219	243	998	0.00261316	0.00216893	WT Cells	219	193	1529	0.00221343	0.00310238
K3R Cells	220	202	813	0.00217225	0.00176687	WT Cells	220	193	1529	0.00221343	0.00310238
K3R Cells	221	303	1323	0.00325838	0.00287524	WT Cells	221	249	1549	0.00285567	0.00314296
K3R Cells	222	255	1374	0.0027422	0.00298608	WT Cells	222	311	1521	0.00356672	0.00308614
K3R Cells	223	214	1298	0.0023013	0.00282091	WT Cells	223	249	1872	0.00285567	0.00379833
K3R Cells	224	174	1519	0.00187115	0.00330121	WT Cells	224	239	2015	0.00274098	0.00408848
K3R Cells	225	170	1008	0.00182813	0.00219066	WT Cells	225	250	1364	0.00286714	0.00276759
K3R Cells	226	185	1606	0.00198944	0.00349028	WT Cells	226	212	1151	0.00243133	0.00233541
K3R Cells	227	176	1427	0.00189266	0.00310126	WT Cells	227	257	1188	0.00294742	0.00241048
K3R Cells	228	221	884	0.00237657	0.00192118	WT Cells	228	232	1111	0.0026607	0.00225424
K3R Cells	229	157	848	0.00168834	0.00184294	WT Cells	229	289	1094	0.00331441	0.00221975
K3R Cells	230	173	832	0.0018604	0.00180816	WT Cells	230	181	1236	0.00207581	0.00250787
K3R Cells	231	226	810	0.00243034	0.00176035	WT Cells	231	205	1423	0.00235105	0.0028873
K3R Cells	232	224	790	0.00240884	0.00171689	WT Cells	232	213	1418	0.0024428	0.00287715
K3R Cells	233	224	790	0.00240884	0.00171689	WT Cells	233	207	1193	0.00237399	0.00242062
K3R Cells	234	208	797	0.00223678	0.0017321	WT Cells	234	147	1050	0.00168588	0.00213047
K3R Cells	235	265	959	0.00284974	0.00208417	WT Cells	235	192	1230	0.00220196	0.0024957
K3R Cells	236	162	1275	0.0017421	0.00277093	WT Cells	236	218	1449	0.00250014	0.00294005
K3R Cells	237	282	889	0.00303255	0.00193204	WT Cells	237	218	1449	0.00250014	0.00294005
K3R Cells	238	288	1029	0.00309707	0.0022363	WT Cells	238	220	1090	0.00252308	0.00221164
K3R Cells	239	168	756	0.00180663	0.001643	WT Cells	239	198	927	0.00227077	0.0018809
K3R Cells	240	231	1010	0.00248411	0.00219501	WT Cells	240	214	1025	0.00245427	0.00207975
K3R Cells	241	231	741	0.00248411	0.0016104	WT Cells	241	253	829	0.00290154	0.00168206
K3R Cells	242	272	714	0.00292501	0.00155172	WT Cells	242	197	1190	0.0022593	0.00241454
K3R Cells	243	200	753	0.00215075	0.00163648	WT Cells	243	191	909	0.00219049	0.00184438
K3R Cells	244	156	1078	0.00167758	0.00234279	WT Cells	244	190	815	0.00217902	0.00165365
K3R Cells	245	213	907	0.00229054	0.00197116	WT Cells	245	185	913	0.00212168	0.0018525
K3R Cells	246	189	832	0.00203245	0.00180816	WT Cells	246	196	1221	0.00224784	0.00247744
K3R Cells	247	189	832	0.00203245	0.00180816	WT Cells	247	160	1124	0.00183497	0.00228062
K3R Cells	248	228	690	0.00245185	0.00149956	WT Cells	248	177	1166	0.00202993	0.00236584
K3R Cells	249	279	1079	0.00300029	0.00234496	WT Cells	249	207	1296	0.00237399	0.00262961
K3R Cells	250	153	870	0.00164532	0.00189075	WT Cells	250	219	780	0.00251161	0.00158264
K3R Cells	251	151	921	0.00162381	0.00200159	WT Cells	251	126	618	0.00144504	0.00125394
K3R Cells	252	217	935	0.00233356	0.00203201	WT Cells	252	231	443	0.00264923	0.000898857
K3R Cells	253	220	943	0.00236582	0.0020494	WT Cells	253	231	443	0.00264923	0.000898857
K3R Cells	254	264	661	0.00283898	0.00143653	WT Cells	254	110	571	0.00126154	0.00115857
K3R Cells	255	177	864	0.00190341	0.00187771	WT Cells	255	188	777	0.00215609	0.00157655
K3R Cells	256	203	846	0.00218301	0.00183859	WT Cells	256	192	761	0.00220196	0.00154409
K3R Cells	257	171	1379	0.00183889	0.00299695	WT Cells	257	123	1048	0.00141063	0.00212642
K3R Cells	258	209	2269	0.00224753	0.00493116	WT Cells	258	226	624	0.00259189	0.00126611
K3R Cells	259	163	1324	0.00175286	0.00287742	WT Cells	259	212	846	0.00243133	0.00171655
K3R Cells	260	142	1221	0.00152703	0.00265357	WT Cells	260	187	854	0.00214462	0.00173279
K3R Cells	261	148	597	0.00159155	0.00129745	WT Cells	261	149	679	0.00170881	0.00137771
K3R Cells	262	148	597	0.00159155	0.00129745	WT Cells	262	194	843	0.0022249	0.00171047
K3R Cells	263	265	424	0.00284974	0.000921469	WT Cells	263	135	705	0.00154825	0.00143046
K3R Cells	264	219	349	0.00235507	0.000758473	WT Cells	264	144	1051	0.00165147	0.0021325
K3R Cells	265	138	440	0.00148401	0.000956241	WT Cells	265	176	703	0.00201846	0.0014264
K3R Cells	266	210	487	0.00225828	0.00105839	WT Cells	266	111	839	0.00127301	0.00170235
K3R Cells	267	200	616	0.00215075	0.00133874	WT Cells	267	214	945	0.00245427	0.00191743
K3R Cells	268	182	471	0.00195718	0.00102361	WT Cells	268	110	966	0.00126154	0.00196004
K3R Cells	269	149	484	0.00160231	0.00105187	WT Cells	269	184	802	0.00211021	0.00162728
K3R Cells	270	173	431	0.0018604	0.000936682	WT Cells	270	125	769	0.00143357	0.00156032
K3R Cells	271	174	359	0.00187115	0.000780206	WT Cells	271	110	867	0.00126154	0.00175916
K3R Cells	272	123	528	0.00132271	0.00114749	WT Cells	272	182	906	0.00208728	0.00183829
K3R Cells	273	125	377	0.00134422	0.000819325	WT Cells	273	155	846	0.00177762	0.00171655
K3R Cells	274	174	362	0.00187115	0.000786726	WT Cells	274	167	612	0.00191525	0.00124176
K3R Cells	275	151	263	0.00162381	0.000571571	WT Cells	275	199	646	0.00228224	0.00131075
K3R Cells	276	151	263	0.00162381	0.000571571	WT Cells	276	145	618	0.00166294	0.00125394
K3R Cells	277	144	472	0.00154854	0.00102579	WT Cells	277	153	551	0.00175469	0.00111799
K3R Cells	278	158	368	0.00169909	0.000799765	WT Cells	278	133	694	0.00152532	0.00140814
K3R Cells	279	135	449	0.00145175	0.000975801	WT Cells	279	125	727	0.00143357	0.0014751
K3R Cells	280	227	274	0.0024411	0.000595477	WT Cells	280	138	547	0.00158266	0.00110988
K3R Cells	281	125	291	0.00134422	0.000632423	WT Cells	281	166	712	0.00190378	0.00144466
K3R Cells	282	147	279	0.0015808	0.000606344	WT Cells	282	133	727	0.00152532	0.0014751
K3R Cells	283	110	244	0.00118291	0.000530279	WT Cells	283	261	600	0.00299329	0.00121741
K3R Cells	284	225	312	0.00241959	0.000678062	WT Cells	284	181	638	0.00207581	0.00129452
K3R Cells	285	180	261	0.00193567	0.000567225	WT Cells	285	181	638	0.00207581	0.00129452
K3R Cells	286	150	446	0.00161306	0.000969281	WT Cells	286	223	452	0.00255749	0.000917118
K3R Cells	287	183	437	0.00196793	0.000949721	WT Cells	287	203	631	0.00232812	0.00128031
K3R Cells	288	120	627	0.00129045	0.00136264	WT Cells	288	172	602	0.00197259	0.00122147
K3R Cells	289	123	371	0.00132271	0.000806285	WT Cells	289	143	617	0.00164	0.00125191
K3R Cells	290	123	371	0.00132271	0.000806285	WT Cells	290	188	762	0.00215609	0.00154612
K3R Cells	291	168	316	0.00180663	0.000686755	WT Cells	291	175	479	0.002007	0.000971902
K3R Cells	292	145	486	0.00155929	0.00105621	WT Cells	292	241	827	0.00276392	0.001678
K3R Cells	293	122	533	0.00131195	0.00115836	WT Cells	293	156	684	0.00178909	0.00138785
K3R Cells	294	115	263	0.00123668	0.000571571	WT Cells
K3R Cells	295	137	480	0.00147326	0.00104317	WT Cells
K3R Cells	296	146	885	0.00157004	0.00192335	WT Cells
K3R Cells	297	144	1897	0.00154854	0.0041227	WT Cells
K3R Cells	298	144	1897	0.00154854	0.0041227	WT Cells
K3R Cells	299	170	2602	0.00182813	0.00565486	WT Cells
K3R Cells	300	173	1861	0.0018604	0.00404447	WT Cells
K3R Cells	301	127	730	0.00136572	0.00158649	WT Cells
K3R Cells	302	144	593	0.00154854	0.00128875	WT Cells
K3R Cells	303	117	362	0.00125819	0.000786726	WT Cells
K3R Cells	304	155	235	0.00166683	0.00051072	WT Cells
K3R Cells	305	108	260	0.0011614	0.000565052	WT Cells
K3R Cells	306	122	370	0.00131195	0.000804112	WT Cells
K3R Cells	307	166	410	0.00178512	0.000891043	WT Cells
K3R Cells	308	144	603	0.00154854	0.00131048	WT Cells
K3R Cells	309	133	485	0.00143025	0.00105404	WT Cells
K3R Cells	310	117	310	0.00125819	0.000673715	WT Cells
K3R Cells	311	134	378	0.001441	0.000821498	WT Cells
K3R Cells	312	134	378	0.001441	0.000821498	WT Cells
K3R Cells	313	101	299	0.00108613	0.000649809	WT Cells
K3R Cells	314	126	348	0.00135497	0.0007563	WT Cells
K3R Cells	315	169	246	0.00181738	0.000534626	WT Cells
