# Supplementary material for: β-arrestin mediates communication between plasma membrane and intracellular GPCRs to regulate signaling
Source: Commun Biol. 2020 Dec 18;3:789. doi: 10.1038/s42003-020-01510-2 (PMC7749148; doi:10.1038/s42003-020-01510-2)
Supplement: Supplementary file 3 — Supplementary Data 1 [file 42003_2020_1510_MOESM3_ESM.zip › 200407-CXCR4-UMB2-PAPER-FigS3.xls]

## Sheet: Pronase-UMB2
Replicate	Sample	Treatment	Ligand	Time	UMB2
		Unsorted
R1	HAFC	Control		0	1
R1	HAFC	Control	CXCL12	20	0.48331
R1	HAFC	Pronase		0	1.38546
R1	HAFC	Pronase	CXCL12	20	1.24176
R2	HAFC	Control		0	1
R2	HAFC	Control	CXCL12	20	0.507484
R2	HAFC	Pronase		0	2.29804
R2	HAFC	Pronase	CXCL12	20	2.16812
R3	HAFC	Control		0	1
R3	HAFC	Control	CXCL12	20	0.67657
R3	HAFC	Pronase		0	2.33739
R3	HAFC	Pronase	CXCL12	20	2.43506

## Sheet: Pronase-Relative-PM
Replicate	Sample	Treatment	Ligand	Time	Surface
		Unsorted
R1	HAFC	Control		0	1
R1	HAFC	Control	CXCL12	20	0.527852
R1	HAFC	Pronase		0	0.234215
R1	HAFC	Pronase	CXCL12	20	0.200616
R2	HAFC	Control		0	1
R2	HAFC	Control	CXCL12	20	0.46504
R2	HAFC	Pronase		0	0.12207
R2	HAFC	Pronase	CXCL12	20	0.123543
R3	HAFC	Control		0	1
R3	HAFC	Control	CXCL12	20	0.668085
R3	HAFC	Pronase		0	0.323367
R3	HAFC	Pronase	CXCL12	20	0.216163

## Sheet: Output Data
Surface	Surface	Surface	Surface
Control	Control	Pronase	Pronase
0	20	0	20
1	0.527852	0.234215	0.200616
1	0.46504	0.12207	0.123543
1	0.668085	0.323367	0.216163

## Sheet: Output Data1
UMB2	UMB2	UMB2	UMB2
Control	Control	Pronase	Pronase
0	20	0	20
1	0.48331	1.38546	1.24176
1	0.507484	2.29804	2.16812
1	0.67657	2.33739	2.43506
