# Supplementary material for: β-arrestin mediates communication between plasma membrane and intracellular GPCRs to regulate signaling
Source: Commun Biol. 2020 Dec 18;3:789. doi: 10.1038/s42003-020-01510-2 (PMC7749148; doi:10.1038/s42003-020-01510-2)
Supplement: Supplementary file 3 — Supplementary Data 1 [file 42003_2020_1510_MOESM3_ESM.zip › 200407-CXCR4-UMB2-PAPER-FigS4.xls]

## Sheet: WB-Barr1-KD
Date	Sample	Barr1
	Unsorted
191112	Scramble	1
191112	B148	0.463104
191112	B9075	0.44725
191112	B148	0.303119
191112	Scramble	1
191112	B148	0.241583
191014	Scramble	1
191014	B148	0.118728
191107	Scramble	1
191107	B148	0.420926
191107	B9075	0.605023

## Sheet: qPCR-Barr1-KD
Date	Sample	Time	Barr1/2
	Unsorted
191109	Scramble	0	0.563008
191109	Scramble	20	0.867343
191109	B148	0	0.752539
191109	B148	20	0.238438
191107	Scramble	0	1.20266
191107	Scramble	20	1.08801
191107	B148	0	0.0685729
191107	B148	20	0.0867896
191107	B9075	0	0.179304
191107	B9075	20	0.152335
191112	Scramble	0	1.52127
191112	Scramble	20	1.02875
191112	B148	0	0.198493
191112	B148	20	0.142865
191112	B9075	0	0.185121
191112	B9075	20	0.189426
191122	Scramble	0	1.23132
191122	Scramble	20	1.23854
191122	B9075	0	0.172792
191122	B9075	20	0.398381

## Sheet: qPCR-Barr2-KD
Time	Sample		Barr2
	Unsorted
191001	Scramble	0	0.922789
191001	Barr2	0	0.238816
191001	Scramble	0	1.08367
191001	Barr2	0	0.357954

## Sheet: Output Data4
Barr1/2	Barr1/2	Barr1/2
Scramble	B148	B9075
0.563008	0.752539	0.179304
0.867343	0.238438	0.152335
1.20266	0.0685729	0.185121
1.08801	0.0867896	0.189426
1.52127	0.198493	0.172792
1.02875	0.142865	0.398381
1.23132
1.23854

## Sheet: Output Data5
Barr2	Barr2
Scramble	Barr2
0.922789	0.238816
1.08367	0.357954

## Sheet: Output Data6
Barr1	Barr1	Barr1
Scramble	B148	B9075
1	0.463104	0.44725
1	0.303119	0.605023
1	0.241583
1	0.118728
	0.420926
